# Supplementary material for: m6A hypomethylation of DNMT3B regulated by ALKBH5 promotes intervertebral disc degeneration via E4F1 deficiency
Source: Clin Transl Med. 2022 Mar 27;12(3):e765. doi: 10.1002/ctm2.765 (PMC8957938; doi:10.1002/ctm2.765)
Supplement: Supplementary file 2 — Supporting information [file CTM2-12-e765-s002.xlsx]

## Sheet: Sheet1
Specimen information
Group	NO.	Gender	Segment	Age (Y)	Grade
Degenerative	1	F	L3-L4	59	Ⅳ
	2	F	L4-L5	61	Ⅴ
	3	M	L4-L5	54	Ⅳ
	4	M	L3-L4	58	Ⅳ
	5	M	L3-L4	51	Ⅳ
	6	M	L3-L4	59	Ⅳ
	7	F	L2-L3	53	Ⅴ
	8	M	L5-S1	55	Ⅳ
	9	F	L4-L5	59	Ⅳ
	10	M	L4-L5	60	Ⅳ
	11	F	L2-L3	57	Ⅴ
	12	F	L3-L4	51	Ⅳ
	13	F	L2-L3	53	Ⅴ
	14	M	L3-L4	59	Ⅳ
	15	M	L3-L4	57	Ⅳ
	16	F	L4-L5	54	Ⅴ
	17	M	L3-L4	57	Ⅳ
	18	F	L2-L3	53	Ⅳ
	19	M	L4-L5	51	Ⅳ
	20	M	L3-L4	49	Ⅴ
	21	F	L2-L3	57	Ⅳ
	22	M	L3-L4	60	Ⅳ
	23	F	L5-S1	49	Ⅴ
	24	F	L4-L5	54	Ⅳ
	25	F	L5-S1	57	Ⅴ
	26	F	L3-L4	58	Ⅳ
	27	F	L4-L5	53	Ⅳ
	28	M	L2-L3	57	Ⅴ
	29	M	L3-L4	54	Ⅳ
	30	F	L5-S1	55	Ⅳ
	31	M	L2-L3	53	Ⅴ
	32	F	L1-L2	59	Ⅳ
	33	F	L2-L3	56	Ⅳ
	34	M	L2-L3	51	Ⅴ
	35	F	L4-L5	53	Ⅳ
	36	M	L5-S1	58	Ⅳ
	37	M	L3-L4	52	Ⅳ
	38	M	L1-L2	57	Ⅴ
	39	F	L5-S1	54	Ⅳ
	40	F	L3-L4	55	Ⅳ
	41	F	L4-L5	59	Ⅴ
	42	F	L5-S1	58	Ⅳ
	43	F	L2-L3	60	Ⅴ
	44	M	L2-L3	52	Ⅳ
	45	F	L5-S1	61	Ⅳ
	46	M	L4-L5	63	Ⅴ
	47	F	L2-L3	59	Ⅳ
	48	F	L3-L4	53	Ⅳ
	49	M	L5-S1	50	Ⅳ
	50	F	L2-L3	49	Ⅴ
	51	F	L5-S1	58	Ⅳ
	52	M	L3-L4	52	Ⅳ
Normal	53	F	L1-L2	15	Ⅰ
	54	F	L2-L3	16	Ⅱ
	55	M	L1-L2	17	Ⅰ
	56	M	L1-L2	14	Ⅰ
	57	F	L3-L4	15	Ⅱ
	58	M	L2-L3	17	Ⅰ
	59	M	L2-L3	19	Ⅱ
	60	F	L1-L2	18	Ⅰ
	61	F	L1-L2	15	Ⅰ
	62	F	L2-L3	12	Ⅱ
	63	M	L3-L4	13	Ⅰ
	64	F	L1-L2	16	Ⅱ
	65	M	L1-L2	12	Ⅰ
	66	F	L3-L4	15	Ⅱ
	67	M	L2-L3	13	Ⅱ
	68	F	L1-L2	17	Ⅰ
	69	M	L3-L4	15	Ⅱ
	70	F	L2-L3	12	Ⅱ
	71	M	L1-L2	15	Ⅰ
	72	F	L3-L4	17	Ⅰ
	73	M	L3-L4	15	Ⅱ
	74	F	L1-L2	16	Ⅰ
	75	F	L3-L4	17	Ⅱ
	76	F	L2-L3	14	Ⅰ
	77	F	L3-L4	15	Ⅰ
	78	M	L3-L4	16	Ⅱ
	79	F	L2-L3	17	Ⅱ
	80	M	L1-L2	15	Ⅰ
	81	F	L3-L4	16	Ⅰ
	82	M	L1-L2	17	Ⅱ
	83	F	L3-L4	16	Ⅰ
	84	F	L2-L3	15	Ⅱ
	85	M	L1-L2	13	Ⅰ
	86	F	L3-L4	16	Ⅱ
	87	F	L3-L4	14	Ⅰ
	88	M	L2-L3	18	Ⅰ
	89	F	L3-L4	17	Ⅱ
	90	F	L1-L2	15	Ⅰ
	91	F	L1-L2	16	Ⅱ
	92	F	L2-L3	15	Ⅰ
	93	M	L2-L3	18	Ⅱ
	94	M	L3-L4	16	Ⅰ
	95	F	L1-L2	17	Ⅰ
